# Supplementary material for: Effects of Morphology and Solvent/Temperature on THz Spectra: Take Nucleosides as Example
Source: Molecules. 2023 Feb 4;28(4):1528. doi: 10.3390/molecules28041528 (PMC9965851; doi:10.3390/molecules28041528)
Supplement: Supplementary file 1 [file molecules-28-01528-s001.zip]

Archive with 1 entries (1 files):
- molecules-2169109-supplementary.pdf
